# Supplementary material for: Improving Access to Healthcare in Sierra Leone: The Role of the Newly Developed National Emergency Medical Service
Source: Int J Environ Res Public Health. 2021 Sep 10;18(18):9546. doi: 10.3390/ijerph18189546 (PMC8472563; doi:10.3390/ijerph18189546)
Supplement: Supplementary file 1 [file ijerph-18-09546-s001.zip]

Archive with 1 entries (1 files):
- ijerph-1360253-supplementary.pdf
